# Supplementary material for: In Vitro and In Planta Antagonistic Effect of Endophytic Bacteria on Blight Causing Xanthomonas axonopodis pv. punicae: A Destructive Pathogen of Pomegranate
Source: Microorganisms. 2022 Dec 20;11(1):5. doi: 10.3390/microorganisms11010005 (PMC9860609; doi:10.3390/microorganisms11010005)
Supplement: Supplementary file 1 [file microorganisms-11-00005-s001.zip]

Archive with 1 entries (1 files):
- microorganisms-1985193-supplementary.pdf
